# Supplementary material for: Hypoxia-induced proteasomal degradation of DBC1 by SIAH2 in breast cancer progression
Source: eLife. 2022 Aug 1;11:e81247. doi: 10.7554/eLife.81247 (PMC9377797; doi:10.7554/eLife.81247)
Supplement: Figure 3—source data 1. [file elife-81247-fig3-data1.zip]

Archive with 1 entries (1 files):
- Figure 3 source data 1.eps
